# Supplementary material for: Human Multi-Lineage Liver Organoid Model Reveals Impairment of CYP3A4 Expression upon Repeated Exposure to Graphene Oxide
Source: Cells. 2024 Sep 13;13(18):1542. doi: 10.3390/cells13181542 (PMC11429598; doi:10.3390/cells13181542)
Supplement: Supplementary file 1 [file cells-13-01542-s001.zip]

Archive with 2 entries (2 files):
- cells-3120377-supplementary.pdf
- Video S1.mp4
